# Supplementary material for: The urgency of resuming disrupted dog rabies vaccination campaigns: a modeling and cost-effectiveness analysis
Source: Sci Rep. 2021 Jun 14;11:12476. doi: 10.1038/s41598-021-92067-5 (PMC8203735; doi:10.1038/s41598-021-92067-5)
Supplement: Supplementary file 1 — Supplementary Information 1. [file 41598_2021_92067_MOESM1_ESM.xlsx]

## Sheet: Log
	Update on 11/18/2020
	Fixed the "data" tab, row 42 to use the % vaccination from the "Vax_cover" tab (varying annual vaccinationation coverage)
	Updated the dog vaccination cost (on the "Vaccination_Cost" page, cell O18) to $2.92/dogs vaccinated, to reflect the most recent Haiti data
	Update on 11/3/2020
	Removed the functionality that moves immunized dogs back to the susceptible population 1 year post vaccination
	% of immunized dogs are capped at the annual target vaccination coverage
	Update on 10/21/2020
	Assumed a low level of vaccination (5%) for the burn-in period
	Moved the vaccination campaigns to halfway through the year (weeks 22-31), instead of the beginning of the year (which was the default setting for the original tool)
		1 year after vaccination (at weeks 52+22, 104+22, etc), the remaining "immunized population" will be moved back to the susceptible population.
	Update on 9/17/2020
	Allowed for a different vaccine coverage each year
	To covert to the regular RabiesEcon:
	Click "Annual_vax" page;		Change equation H11, I11, L11 and all subsequent rows to use vaccination coverage from the same tab (i.e., value in cell C 31, αd_DogVaccination)
	Update on 6/18/2019
	Vaccine efficacy term for human PEP is added to Eh and Ih bucket; instead of (1-P10), (1-P10*efficacy) is used.
	Loss of dog vaccine immunity is separated into weeks (1-26) and 27+; previously it was 0-25 and 26+
	Update on 1/17/2019
	Vaccination, PEP and other costs are adjusted from 2015 to 2018 USD
	reference:	https://www.bls.gov/cpi/tables/supplemental-files/historical-cpi-u-201812.pdf
	2015 CPI	237.017
	2018 CPI	251.107
	conversion factor	1.05945
	Update on 11/28/2018
	Changed the "rate of loss of vaccine immunity" to 0.0036/week, to get 83% immunized population at the end of each year
	Reset the immunized population to be zero, and moved them to the susceptible population at the beginning of each year (for option1 and option2)
	Update on 10/31/2018
	Suspect exposure and PEP costs are calculated based on true exposure each year, not based on the exposure during the 1st year
	Update on 6/18/2018
	This version has an inflation factor to account for people receiving PEP even when they are not truly exposed to canine rabies (we assume that 10 people are treated with PEP for every 1 truly exposed case).

## Sheet: Title
	RabiesEcon
	A tool to estimate the epidemiologic burden of dog rabies
	and potential epidemiologic and economic impact of a dog rabies vaccination program.
	2021-03-30
	Version 3.5 (Edited for Haiti Project)
	Original Authors: Rebekah H. Borse, Charisma Y Atkins, Manoj Gambhir, Eduardo A. Undurraga Jesse D. Blanton, Emily B. Kahn, Jessie L. Dyer, Charles E. Rupprecht, Martin I. Meltzer
	Authors for this version: Amber Kunkel, Seonghye Jeon, Haim C. Joseph, Pierre Dilius, Kelly Crowdis, Martin I. Meltzer, Ryan Wallace
	Contact: HEMU@cdc.gov
	Disclaimer: The design and construction, and thus the findings and conclusions obtained from the use, of this software tool is the responsbility of the author(s) and does not necessarily represent the official position of the U.S. Centers for Disease Control and Prevention.

## Sheet: Instructions
	Assumptions and Instructions
	This tool was designed for decision makers who are examining the potential costs and benefits of dog rabies control strategies.
	This tool uses modified equations, based on those published in Zinsstag et al.'s publication:
	Zinsstag J, Dürr S, Penny MA, Mindekem R, Roth F, Menendez Gonzalez S, Naissengar S, Hattendorf J.
	Transmission dynamics and economics of rabies control in dogs and humans in an African city.
	Proc Natl Acad Sci U S A. 2009 Sep 1;106(35):14996-5001. Epub 2009 Aug 17.
	We assume that:
	*Dog rabies is endemic in the region.
	*Dogs are the primary vector for rabies in the region.
	*The population of dogs, per km2 can only increase to a maximum of 120% of the origional population size.
	*Each mass vaccination campaign lasts for exactly 10 weeks.
	To use this tool:
		1. Fill in all cells that are white.
		All of these cells should be reviewed.
		2. Review and test the default values and curves.
		3. Review any calculated values, in gray.
		Do not change.
		4. To navigate forward press:
		5. To navigate backward press:				BACK

## Sheet: Define_program
	Define region and programs to compare
	3,794,146 people and 189,707 dogs in Haiti
	Program Area	Haiti
	Square kilometers (km2) of program area	1308
	Human population	3794146
	Humans per km2	2900.72
	Human birth rate (per 1,000 population)	24
	Human life expectancy	64
	Number of humans per dog (Human:Dog ratio)	20
	Dog population	189707
	Dogs per km2	145.036
	Dog birth rate (per 1,000 dogs)	650
	Dog life expectancy, years	3
	Rabies R0 Dog to Dog	1.5
	Dog-Human transmission rate	2.34e-05	3.4e-05
	Note: Zero values are required in all human fields of category not being defined.
	Other Notable Data Inputs Essential to the Model
	Vaccination Campaign	No vaccination	Annual
	Mass vaccination campaign coverage levels	0	Use "Vax_cover" page	0.5
	Frequency of vaccination*	Single/one time	Annual
	Proportion of adult female dogs spayed, annually	0	0	0
	Proportion of adult male dogs neutered, annually	0	0	0
	Probability of receiving PEP, post-exposure	0.85	0.85	0.9
	Total number of dog rabies cases during 1st year	17282.9	16424.8
	Total number of human deaths during 1st year	58.1053	56.1311
	Discount rate (health and economic outcomes)	0.03
	Number of rabid dogs at the end of year 20	311.106	167.176
	Total number of rabid dogs during years 20 through 30	162342	130653
	Total number of dog rabies cases during 20 years	327015	234205
	Total number of human deaths during 20 years	1448.1	1026.87
	Inflation factor for the suspect exposure (>=1)	10

## Sheet: Vax_cover
	Vaccination coverage for annual compaign
	This tab allows for different vaccination coverage for each year. Make sure that the second table starts at row 11, to match with the "option1" tab.
	Year	Target coverage	Weekly target coverage	Human Deaths during the year	Rabid Dogs during the year		Year	Week	Weekly target coverage
	1	0.05	0.00512933	56.1311	15993.5
	2	0.05	0.00512933	60.9699	14353.2		1	1	0.00512933
	3	0.05	0.00512933	56.6308	13448.2		1	2	0.00512933
	4	0.05	0.00512933	58.9391	14148.9		1	3	0.00512933
	5	0.05	0.00512933	65.7479	15719.9		1	4	0.00512933
	6	0.05	0.00512933	72.2025	16956.3		1	5	0.00512933
	7	0.05	0.00512933	73.985	16998.4		1	6	0.00512933
	8	0.05	0.00512933	71.345	16144.3		1	7	0.00512933
	9	0.25	0.0287682	60.619	12421.3		1	8	0.00512933
	10	0.25	0.0287682	26.8815	5184.48		1	9	0.00512933
	11	0	0	16.4112	3883.38		1	10	0.00512933
	12	0	0	40.5241	11161.8		1	11	0.00512933
	13	0.25	0.0287682	108.951	24693.2		1	12	0.00512933
	14	0	0	85.8062	18317.3		1	13	0.00512933
	15	0.5	0.0693147	74.5212	13585.1		1	14	0.00512933
	16	0.1	0.0105361	14.3333	2570.24		1	15	0.00512933
	17	0	0	19.5969	5106.99		1	16	0.00512933
	18	0.7	0.120397	44.3698	8375.47		1	17	0.00512933
	19	0	0	5.90574	1005.1		1	18	0.00512933
	20	0	0	12.9986	3706.78		1	19	0.00512933
	21	0	0	103.998	29012.9		1	20	0.00512933
	22	0	0	291.739	59761.8		1	21	0.00512933
	23	0	0	155.133	25037.2		1	22	0.00512933
	24	0	0	51.5669	8607.1		1	23	0.00512933
	25	0	0	27.4929	5178.12		1	24	0.00512933
	26	0.7	0.120397	19.1565	2969.43		1	25	0.00512933
	27	0.7	0.120397	0.991489	85.2923		1	26	0.00512933
	28	0.7	0.120397	0.0200033	1.62756		1	27	0.00512933
	29	0.7	0.120397	0.000472136	0.0431438		1	28	0.00512933
	30	0.7	0.120397	1.57879e-05	0.00159865		1	29	0.00512933
	31	0.7	0.120397	1.57879e-05	0.00159865		1	30	0.00512933
	32	0.7	0.120397	1.57879e-05	0.00159865		1	31	0.00512933
	33	0.7	0.120397	1.57879e-05	0.00159865		1	32	0.00512933
	34	0.7	0.120397	1.57879e-05	0.00159865		1	33	0.00512933
	35	0.7	0.120397	1.57879e-05	0.00159865		1	34	0.00512933
	36	0.7	0.120397	1.57879e-05	0.00159865		1	35	0.00512933
	37	0.7	0.120397	1.57879e-05	0.00159865		1	36	0.00512933
	38	0.7	0.120397	1.57879e-05	0.00159865		1	37	0.00512933
	39	0.7	0.120397	1.57879e-05	0.00159865		1	38	0.00512933
	40	0.7	0.120397	1.57879e-05	0.00159865		1	39	0.00512933
	41	0.7	0.120397	1.57879e-05	0.00159865		1	40	0.00512933
	42	0.7	0.120397	1.57879e-05	0.00159865		1	41	0.00512933
	43	0.7	0.120397	1.57879e-05	0.00159865		1	42	0.00512933
	44	0.7	0.120397	1.57879e-05	0.00159865		1	43	0.00512933
	45	0.7	0.120397	1.57879e-05	0.00159865		1	44	0.00512933
							1	45	0.00512933
							1	46	0.00512933
							1	47	0.00512933
							1	48	0.00512933
							1	49	0.00512933
							1	50	0.00512933
							1	51	0.00512933
							1	52	0.00512933
							2	53	0.00512933
							2	54	0.00512933
							2	55	0.00512933
							2	56	0.00512933
							2	57	0.00512933
							2	58	0.00512933
							2	59	0.00512933
							2	60	0.00512933
							2	61	0.00512933
							2	62	0.00512933
							2	63	0.00512933
							2	64	0.00512933
							2	65	0.00512933
							2	66	0.00512933
							2	67	0.00512933
							2	68	0.00512933
							2	69	0.00512933
							2	70	0.00512933
							2	71	0.00512933
							2	72	0.00512933
							2	73	0.00512933
							2	74	0.00512933
							2	75	0.00512933
							2	76	0.00512933
							2	77	0.00512933
							2	78	0.00512933
							2	79	0.00512933
							2	80	0.00512933
							2	81	0.00512933
							2	82	0.00512933
							2	83	0.00512933
							2	84	0.00512933
							2	85	0.00512933
							2	86	0.00512933
							2	87	0.00512933
							2	88	0.00512933
							2	89	0.00512933
							2	90	0.00512933
							2	91	0.00512933
							2	92	0.00512933
							2	93	0.00512933
							2	94	0.00512933
							2	95	0.00512933
							2	96	0.00512933
							2	97	0.00512933
							2	98	0.00512933
							2	99	0.00512933
							2	100	0.00512933
							2	101	0.00512933
							2	102	0.00512933
							2	103	0.00512933
							2	104	0.00512933
							3	105	0.00512933
							3	106	0.00512933
							3	107	0.00512933
							3	108	0.00512933
							3	109	0.00512933
							3	110	0.00512933
							3	111	0.00512933
							3	112	0.00512933
							3	113	0.00512933
							3	114	0.00512933
							3	115	0.00512933
							3	116	0.00512933
							3	117	0.00512933
							3	118	0.00512933
							3	119	0.00512933
							3	120	0.00512933
							3	121	0.00512933
							3	122	0.00512933
							3	123	0.00512933
							3	124	0.00512933
							3	125	0.00512933
							3	126	0.00512933
							3	127	0.00512933
							3	128	0.00512933
							3	129	0.00512933
							3	130	0.00512933
							3	131	0.00512933
							3	132	0.00512933
							3	133	0.00512933
							3	134	0.00512933
							3	135	0.00512933
							3	136	0.00512933
							3	137	0.00512933
							3	138	0.00512933
							3	139	0.00512933
							3	140	0.00512933
							3	141	0.00512933
							3	142	0.00512933
							3	143	0.00512933
							3	144	0.00512933
							3	145	0.00512933
							3	146	0.00512933
							3	147	0.00512933
							3	148	0.00512933
							3	149	0.00512933
							3	150	0.00512933
							3	151	0.00512933
							3	152	0.00512933
							3	153	0.00512933
							3	154	0.00512933
							3	155	0.00512933
							3	156	0.00512933
							4	157	0.00512933
							4	158	0.00512933
							4	159	0.00512933
							4	160	0.00512933
							4	161	0.00512933
							4	162	0.00512933
							4	163	0.00512933
							4	164	0.00512933
							4	165	0.00512933
							4	166	0.00512933
							4	167	0.00512933
							4	168	0.00512933
							4	169	0.00512933
							4	170	0.00512933
							4	171	0.00512933
							4	172	0.00512933
							4	173	0.00512933
							4	174	0.00512933
							4	175	0.00512933
							4	176	0.00512933
							4	177	0.00512933
							4	178	0.00512933
							4	179	0.00512933
							4	180	0.00512933
							4	181	0.00512933
							4	182	0.00512933
							4	183	0.00512933
							4	184	0.00512933
							4	185	0.00512933
							4	186	0.00512933
							4	187	0.00512933
							4	188	0.00512933
							4	189	0.00512933
							4	190	0.00512933
							4	191	0.00512933
							4	192	0.00512933
							4	193	0.00512933
							4	194	0.00512933
							4	195	0.00512933
							4	196	0.00512933
							4	197	0.00512933
							4	198	0.00512933
							4	199	0.00512933
							4	200	0.00512933
							4	201	0.00512933
							4	202	0.00512933
							4	203	0.00512933
							4	204	0.00512933
							4	205	0.00512933
							4	206	0.00512933
							4	207	0.00512933
							4	208	0.00512933
							5	209	0.00512933
							5	210	0.00512933
							5	211	0.00512933
							5	212	0.00512933
							5	213	0.00512933
							5	214	0.00512933
							5	215	0.00512933
							5	216	0.00512933
							5	217	0.00512933
							5	218	0.00512933
							5	219	0.00512933
							5	220	0.00512933
							5	221	0.00512933
							5	222	0.00512933
							5	223	0.00512933
							5	224	0.00512933
							5	225	0.00512933
							5	226	0.00512933
							5	227	0.00512933
							5	228	0.00512933
							5	229	0.00512933
							5	230	0.00512933
							5	231	0.00512933
							5	232	0.00512933
							5	233	0.00512933
							5	234	0.00512933
							5	235	0.00512933
							5	236	0.00512933
							5	237	0.00512933
							5	238	0.00512933
							5	239	0.00512933
							5	240	0.00512933
							5	241	0.00512933
							5	242	0.00512933
							5	243	0.00512933
							5	244	0.00512933
							5	245	0.00512933
							5	246	0.00512933
							5	247	0.00512933
							5	248	0.00512933
							5	249	0.00512933
							5	250	0.00512933
							5	251	0.00512933
							5	252	0.00512933
							5	253	0.00512933
							5	254	0.00512933
							5	255	0.00512933
							5	256	0.00512933
							5	257	0.00512933
							5	258	0.00512933
							5	259	0.00512933
							5	260	0.00512933
							6	261	0.00512933
							6	262	0.00512933
							6	263	0.00512933
							6	264	0.00512933
							6	265	0.00512933
							6	266	0.00512933
							6	267	0.00512933
							6	268	0.00512933
							6	269	0.00512933
							6	270	0.00512933
							6	271	0.00512933
							6	272	0.00512933
							6	273	0.00512933
							6	274	0.00512933
							6	275	0.00512933
							6	276	0.00512933
							6	277	0.00512933
							6	278	0.00512933
							6	279	0.00512933
							6	280	0.00512933
							6	281	0.00512933
							6	282	0.00512933
							6	283	0.00512933
							6	284	0.00512933
							6	285	0.00512933
							6	286	0.00512933
							6	287	0.00512933
							6	288	0.00512933
							6	289	0.00512933
							6	290	0.00512933
							6	291	0.00512933
							6	292	0.00512933
							6	293	0.00512933
							6	294	0.00512933
							6	295	0.00512933
							6	296	0.00512933
							6	297	0.00512933
							6	298	0.00512933
							6	299	0.00512933
							6	300	0.00512933
							6	301	0.00512933
							6	302	0.00512933
							6	303	0.00512933
							6	304	0.00512933
							6	305	0.00512933
							6	306	0.00512933
							6	307	0.00512933
							6	308	0.00512933
							6	309	0.00512933
							6	310	0.00512933
							6	311	0.00512933
							6	312	0.00512933
							7	313	0.00512933
							7	314	0.00512933
							7	315	0.00512933
							7	316	0.00512933
							7	317	0.00512933
							7	318	0.00512933
							7	319	0.00512933
							7	320	0.00512933
							7	321	0.00512933
							7	322	0.00512933
							7	323	0.00512933
							7	324	0.00512933
							7	325	0.00512933
							7	326	0.00512933
							7	327	0.00512933
							7	328	0.00512933
							7	329	0.00512933
							7	330	0.00512933
							7	331	0.00512933
							7	332	0.00512933
							7	333	0.00512933
							7	334	0.00512933
							7	335	0.00512933
							7	336	0.00512933
							7	337	0.00512933
							7	338	0.00512933
							7	339	0.00512933
							7	340	0.00512933
							7	341	0.00512933
							7	342	0.00512933
							7	343	0.00512933
							7	344	0.00512933
							7	345	0.00512933
							7	346	0.00512933
							7	347	0.00512933
							7	348	0.00512933
							7	349	0.00512933
							7	350	0.00512933
							7	351	0.00512933
							7	352	0.00512933
							7	353	0.00512933
							7	354	0.00512933
							7	355	0.00512933
							7	356	0.00512933
							7	357	0.00512933
							7	358	0.00512933
							7	359	0.00512933
							7	360	0.00512933
							7	361	0.00512933
							7	362	0.00512933
							7	363	0.00512933
							7	364	0.00512933
							8	365	0.00512933
							8	366	0.00512933
							8	367	0.00512933
							8	368	0.00512933
							8	369	0.00512933
							8	370	0.00512933
							8	371	0.00512933
							8	372	0.00512933
							8	373	0.00512933
							8	374	0.00512933
							8	375	0.00512933
							8	376	0.00512933
							8	377	0.00512933
							8	378	0.00512933
							8	379	0.00512933
							8	380	0.00512933
							8	381	0.00512933
							8	382	0.00512933
							8	383	0.00512933
							8	384	0.00512933
							8	385	0.00512933
							8	386	0.00512933
							8	387	0.00512933
							8	388	0.00512933
							8	389	0.00512933
							8	390	0.00512933
							8	391	0.00512933
							8	392	0.00512933
							8	393	0.00512933
							8	394	0.00512933
							8	395	0.00512933
							8	396	0.00512933
							8	397	0.00512933
							8	398	0.00512933
							8	399	0.00512933
							8	400	0.00512933
							8	401	0.00512933
							8	402	0.00512933
							8	403	0.00512933
							8	404	0.00512933
							8	405	0.00512933
							8	406	0.00512933
							8	407	0.00512933
							8	408	0.00512933
							8	409	0.00512933
							8	410	0.00512933
							8	411	0.00512933
							8	412	0.00512933
							8	413	0.00512933
							8	414	0.00512933
							8	415	0.00512933
							8	416	0.00512933
							9	417	0.0287682
							9	418	0.0287682
							9	419	0.0287682
							9	420	0.0287682
							9	421	0.0287682
							9	422	0.0287682
							9	423	0.0287682
							9	424	0.0287682
							9	425	0.0287682
							9	426	0.0287682
							9	427	0.0287682
							9	428	0.0287682
							9	429	0.0287682
							9	430	0.0287682
							9	431	0.0287682
							9	432	0.0287682
							9	433	0.0287682
							9	434	0.0287682
							9	435	0.0287682
							9	436	0.0287682
							9	437	0.0287682
							9	438	0.0287682
							9	439	0.0287682
							9	440	0.0287682
							9	441	0.0287682
							9	442	0.0287682
							9	443	0.0287682
							9	444	0.0287682
							9	445	0.0287682
							9	446	0.0287682
							9	447	0.0287682
							9	448	0.0287682
							9	449	0.0287682
							9	450	0.0287682
							9	451	0.0287682
							9	452	0.0287682
							9	453	0.0287682
							9	454	0.0287682
							9	455	0.0287682
							9	456	0.0287682
							9	457	0.0287682
							9	458	0.0287682
							9	459	0.0287682
							9	460	0.0287682
							9	461	0.0287682
							9	462	0.0287682
							9	463	0.0287682
							9	464	0.0287682
							9	465	0.0287682
							9	466	0.0287682
							9	467	0.0287682
							9	468	0.0287682
							10	469	0.0287682
							10	470	0.0287682
							10	471	0.0287682
							10	472	0.0287682
							10	473	0.0287682
							10	474	0.0287682
							10	475	0.0287682
							10	476	0.0287682
							10	477	0.0287682
							10	478	0.0287682
							10	479	0.0287682
							10	480	0.0287682
							10	481	0.0287682
							10	482	0.0287682
							10	483	0.0287682
							10	484	0.0287682
							10	485	0.0287682
							10	486	0.0287682
							10	487	0.0287682
							10	488	0.0287682
							10	489	0.0287682
							10	490	0.0287682
							10	491	0.0287682
							10	492	0.0287682
							10	493	0.0287682
							10	494	0.0287682
							10	495	0.0287682
							10	496	0.0287682
							10	497	0.0287682
							10	498	0.0287682
							10	499	0.0287682
							10	500	0.0287682
							10	501	0.0287682
							10	502	0.0287682
							10	503	0.0287682
							10	504	0.0287682
							10	505	0.0287682
							10	506	0.0287682
							10	507	0.0287682
							10	508	0.0287682
							10	509	0.0287682
							10	510	0.0287682
							10	511	0.0287682
							10	512	0.0287682
							10	513	0.0287682
							10	514	0.0287682
							10	515	0.0287682
							10	516	0.0287682
							10	517	0.0287682
							10	518	0.0287682
							10	519	0.0287682
							10	520	0.0287682
							11	521	0
							11	522	0
							11	523	0
							11	524	0
							11	525	0
							11	526	0
							11	527	0
							11	528	0
							11	529	0
							11	530	0
							11	531	0
							11	532	0
							11	533	0
							11	534	0
							11	535	0
							11	536	0
							11	537	0
							11	538	0
							11	539	0
							11	540	0
							11	541	0
							11	542	0
							11	543	0
							11	544	0
							11	545	0
							11	546	0
							11	547	0
							11	548	0
							11	549	0
							11	550	0
							11	551	0
							11	552	0
							11	553	0
							11	554	0
							11	555	0
							11	556	0
							11	557	0
							11	558	0
							11	559	0
							11	560	0
							11	561	0
							11	562	0
							11	563	0
							11	564	0
							11	565	0
							11	566	0
							11	567	0
							11	568	0
							11	569	0
							11	570	0
							11	571	0
							11	572	0
							12	573	0
							12	574	0
							12	575	0
							12	576	0
							12	577	0
							12	578	0
							12	579	0
							12	580	0
							12	581	0
							12	582	0
							12	583	0
							12	584	0
							12	585	0
							12	586	0
							12	587	0
							12	588	0
							12	589	0
							12	590	0
							12	591	0
							12	592	0
							12	593	0
							12	594	0
							12	595	0
							12	596	0
							12	597	0
							12	598	0
							12	599	0
							12	600	0
							12	601	0
							12	602	0
							12	603	0
							12	604	0
							12	605	0
							12	606	0
							12	607	0
							12	608	0
							12	609	0
							12	610	0
							12	611	0
							12	612	0
							12	613	0
							12	614	0
							12	615	0
							12	616	0
							12	617	0
							12	618	0
							12	619	0
							12	620	0
							12	621	0
							12	622	0
							12	623	0
							12	624	0
							13	625	0.0287682
							13	626	0.0287682
							13	627	0.0287682
							13	628	0.0287682
							13	629	0.0287682
							13	630	0.0287682
							13	631	0.0287682
							13	632	0.0287682
							13	633	0.0287682
							13	634	0.0287682
							13	635	0.0287682
							13	636	0.0287682
							13	637	0.0287682
							13	638	0.0287682
							13	639	0.0287682
							13	640	0.0287682
							13	641	0.0287682
							13	642	0.0287682
							13	643	0.0287682
							13	644	0.0287682
							13	645	0.0287682
							13	646	0.0287682
							13	647	0.0287682
							13	648	0.0287682
							13	649	0.0287682
							13	650	0.0287682
							13	651	0.0287682
							13	652	0.0287682
							13	653	0.0287682
							13	654	0.0287682
							13	655	0.0287682
							13	656	0.0287682
							13	657	0.0287682
							13	658	0.0287682
							13	659	0.0287682
							13	660	0.0287682
							13	661	0.0287682
							13	662	0.0287682
							13	663	0.0287682
							13	664	0.0287682
							13	665	0.0287682
							13	666	0.0287682
							13	667	0.0287682
							13	668	0.0287682
							13	669	0.0287682
							13	670	0.0287682
							13	671	0.0287682
							13	672	0.0287682
							13	673	0.0287682
							13	674	0.0287682
							13	675	0.0287682
							13	676	0.0287682
							14	677	0
							14	678	0
							14	679	0
							14	680	0
							14	681	0
							14	682	0
							14	683	0
							14	684	0
							14	685	0
							14	686	0
							14	687	0
							14	688	0
							14	689	0
							14	690	0
							14	691	0
							14	692	0
							14	693	0
							14	694	0
							14	695	0
							14	696	0
							14	697	0
							14	698	0
							14	699	0
							14	700	0
							14	701	0
							14	702	0
							14	703	0
							14	704	0
							14	705	0
							14	706	0
							14	707	0
							14	708	0
							14	709	0
							14	710	0
							14	711	0
							14	712	0
							14	713	0
							14	714	0
							14	715	0
							14	716	0
							14	717	0
							14	718	0
							14	719	0
							14	720	0
							14	721	0
							14	722	0
							14	723	0
							14	724	0
							14	725	0
							14	726	0
							14	727	0
							14	728	0
							15	729	0.0693147
							15	730	0.0693147
							15	731	0.0693147
							15	732	0.0693147
							15	733	0.0693147
							15	734	0.0693147
							15	735	0.0693147
							15	736	0.0693147
							15	737	0.0693147
							15	738	0.0693147
							15	739	0.0693147
							15	740	0.0693147
							15	741	0.0693147
							15	742	0.0693147
							15	743	0.0693147
							15	744	0.0693147
							15	745	0.0693147
							15	746	0.0693147
							15	747	0.0693147
							15	748	0.0693147
							15	749	0.0693147
							15	750	0.0693147
							15	751	0.0693147
							15	752	0.0693147
							15	753	0.0693147
							15	754	0.0693147
							15	755	0.0693147
							15	756	0.0693147
							15	757	0.0693147
							15	758	0.0693147
							15	759	0.0693147
							15	760	0.0693147
							15	761	0.0693147
							15	762	0.0693147
							15	763	0.0693147
							15	764	0.0693147
							15	765	0.0693147
							15	766	0.0693147
							15	767	0.0693147
							15	768	0.0693147
							15	769	0.0693147
							15	770	0.0693147
							15	771	0.0693147
							15	772	0.0693147
							15	773	0.0693147
							15	774	0.0693147
							15	775	0.0693147
							15	776	0.0693147
							15	777	0.0693147
							15	778	0.0693147
							15	779	0.0693147
							15	780	0.0693147
							16	781	0.0105361
							16	782	0.0105361
							16	783	0.0105361
							16	784	0.0105361
							16	785	0.0105361
							16	786	0.0105361
							16	787	0.0105361
							16	788	0.0105361
							16	789	0.0105361
							16	790	0.0105361
							16	791	0.0105361
							16	792	0.0105361
							16	793	0.0105361
							16	794	0.0105361
							16	795	0.0105361
							16	796	0.0105361
							16	797	0.0105361
							16	798	0.0105361
							16	799	0.0105361
							16	800	0.0105361
							16	801	0.0105361
							16	802	0.0105361
							16	803	0.0105361
							16	804	0.0105361
							16	805	0.0105361
							16	806	0.0105361
							16	807	0.0105361
							16	808	0.0105361
							16	809	0.0105361
							16	810	0.0105361
							16	811	0.0105361
							16	812	0.0105361
							16	813	0.0105361
							16	814	0.0105361
							16	815	0.0105361
							16	816	0.0105361
							16	817	0.0105361
							16	818	0.0105361
							16	819	0.0105361
							16	820	0.0105361
							16	821	0.0105361
							16	822	0.0105361
							16	823	0.0105361
							16	824	0.0105361
							16	825	0.0105361
							16	826	0.0105361
							16	827	0.0105361
							16	828	0.0105361
							16	829	0.0105361
							16	830	0.0105361
							16	831	0.0105361
							16	832	0.0105361
							17	833	0
							17	834	0
							17	835	0
							17	836	0
							17	837	0
							17	838	0
							17	839	0
							17	840	0
							17	841	0
							17	842	0
							17	843	0
							17	844	0
							17	845	0
							17	846	0
							17	847	0
							17	848	0
							17	849	0
							17	850	0
							17	851	0
							17	852	0
							17	853	0
							17	854	0
							17	855	0
							17	856	0
							17	857	0
							17	858	0
							17	859	0
							17	860	0
							17	861	0
							17	862	0
							17	863	0
							17	864	0
							17	865	0
							17	866	0
							17	867	0
							17	868	0
							17	869	0
							17	870	0
							17	871	0
							17	872	0
							17	873	0
							17	874	0
							17	875	0
							17	876	0
							17	877	0
							17	878	0
							17	879	0
							17	880	0
							17	881	0
							17	882	0
							17	883	0
							17	884	0
							18	885	0.120397
							18	886	0.120397
							18	887	0.120397
							18	888	0.120397
							18	889	0.120397
							18	890	0.120397
							18	891	0.120397
							18	892	0.120397
							18	893	0.120397
							18	894	0.120397
							18	895	0.120397
							18	896	0.120397
							18	897	0.120397
							18	898	0.120397
							18	899	0.120397
							18	900	0.120397
							18	901	0.120397
							18	902	0.120397
							18	903	0.120397
							18	904	0.120397
							18	905	0.120397
							18	906	0.120397
							18	907	0.120397
							18	908	0.120397
							18	909	0.120397
							18	910	0.120397
							18	911	0.120397
							18	912	0.120397
							18	913	0.120397
							18	914	0.120397
							18	915	0.120397
							18	916	0.120397
							18	917	0.120397
							18	918	0.120397
							18	919	0.120397
							18	920	0.120397
							18	921	0.120397
							18	922	0.120397
							18	923	0.120397
							18	924	0.120397
							18	925	0.120397
							18	926	0.120397
							18	927	0.120397
							18	928	0.120397
							18	929	0.120397
							18	930	0.120397
							18	931	0.120397
							18	932	0.120397
							18	933	0.120397
							18	934	0.120397
							18	935	0.120397
							18	936	0.120397
							19	937	0
							19	938	0
							19	939	0
							19	940	0
							19	941	0
							19	942	0
							19	943	0
							19	944	0
							19	945	0
							19	946	0
							19	947	0
							19	948	0
							19	949	0
							19	950	0
							19	951	0
							19	952	0
							19	953	0
							19	954	0
							19	955	0
							19	956	0
							19	957	0
							19	958	0
							19	959	0
							19	960	0
							19	961	0
							19	962	0
							19	963	0
							19	964	0
							19	965	0
							19	966	0
							19	967	0
							19	968	0
							19	969	0
							19	970	0
							19	971	0
							19	972	0
							19	973	0
							19	974	0
							19	975	0
							19	976	0
							19	977	0
							19	978	0
							19	979	0
							19	980	0
							19	981	0
							19	982	0
							19	983	0
							19	984	0
							19	985	0
							19	986	0
							19	987	0
							19	988	0
							20	989	0
							20	990	0
							20	991	0
							20	992	0
							20	993	0
							20	994	0
							20	995	0
							20	996	0
							20	997	0
							20	998	0
							20	999	0
							20	1000	0
							20	1001	0
							20	1002	0
							20	1003	0
							20	1004	0
							20	1005	0
							20	1006	0
							20	1007	0
							20	1008	0
							20	1009	0
							20	1010	0
							20	1011	0
							20	1012	0
							20	1013	0
							20	1014	0
							20	1015	0
							20	1016	0
							20	1017	0
							20	1018	0
							20	1019	0
							20	1020	0
							20	1021	0
							20	1022	0
							20	1023	0
							20	1024	0
							20	1025	0
							20	1026	0
							20	1027	0
							20	1028	0
							20	1029	0
							20	1030	0
							20	1031	0
							20	1032	0
							20	1033	0
							20	1034	0
							20	1035	0
							20	1036	0
							20	1037	0
							20	1038	0
							20	1039	0
							20	1040	0
							21	1041	0
							21	1042	0
							21	1043	0
							21	1044	0
							21	1045	0
							21	1046	0
							21	1047	0
							21	1048	0
							21	1049	0
							21	1050	0
							21	1051	0
							21	1052	0
							21	1053	0
							21	1054	0
							21	1055	0
							21	1056	0
							21	1057	0
							21	1058	0
							21	1059	0
							21	1060	0
							21	1061	0
							21	1062	0
							21	1063	0
							21	1064	0
							21	1065	0
							21	1066	0
							21	1067	0
							21	1068	0
							21	1069	0
							21	1070	0
							21	1071	0
							21	1072	0
							21	1073	0
							21	1074	0
							21	1075	0
							21	1076	0
							21	1077	0
							21	1078	0
							21	1079	0
							21	1080	0
							21	1081	0
							21	1082	0
							21	1083	0
							21	1084	0
							21	1085	0
							21	1086	0
							21	1087	0
							21	1088	0
							21	1089	0
							21	1090	0
							21	1091	0
							21	1092	0
							22	1093	0
							22	1094	0
							22	1095	0
							22	1096	0
							22	1097	0
							22	1098	0
							22	1099	0
							22	1100	0
							22	1101	0
							22	1102	0
							22	1103	0
							22	1104	0
							22	1105	0
							22	1106	0
							22	1107	0
							22	1108	0
							22	1109	0
							22	1110	0
							22	1111	0
							22	1112	0
							22	1113	0
							22	1114	0
							22	1115	0
							22	1116	0
							22	1117	0
							22	1118	0
							22	1119	0
							22	1120	0
							22	1121	0
							22	1122	0
							22	1123	0
							22	1124	0
							22	1125	0
							22	1126	0
							22	1127	0
							22	1128	0
							22	1129	0
							22	1130	0
							22	1131	0
							22	1132	0
							22	1133	0
							22	1134	0
							22	1135	0
							22	1136	0
							22	1137	0
							22	1138	0
							22	1139	0
							22	1140	0
							22	1141	0
							22	1142	0
							22	1143	0
							22	1144	0
							23	1145	0
							23	1146	0
							23	1147	0
							23	1148	0
							23	1149	0
							23	1150	0
							23	1151	0
							23	1152	0
							23	1153	0
							23	1154	0
							23	1155	0
							23	1156	0
							23	1157	0
							23	1158	0
							23	1159	0
							23	1160	0
							23	1161	0
							23	1162	0
							23	1163	0
							23	1164	0
							23	1165	0
							23	1166	0
							23	1167	0
							23	1168	0
							23	1169	0
							23	1170	0
							23	1171	0
							23	1172	0
							23	1173	0
							23	1174	0
							23	1175	0
							23	1176	0
							23	1177	0
							23	1178	0
							23	1179	0
							23	1180	0
							23	1181	0
							23	1182	0
							23	1183	0
							23	1184	0
							23	1185	0
							23	1186	0
							23	1187	0
							23	1188	0
							23	1189	0
							23	1190	0
							23	1191	0
							23	1192	0
							23	1193	0
							23	1194	0
							23	1195	0
							23	1196	0
							24	1197	0
							24	1198	0
							24	1199	0
							24	1200	0
							24	1201	0
							24	1202	0
							24	1203	0
							24	1204	0
							24	1205	0
							24	1206	0
							24	1207	0
							24	1208	0
							24	1209	0
							24	1210	0
							24	1211	0
							24	1212	0
							24	1213	0
							24	1214	0
							24	1215	0
							24	1216	0
							24	1217	0
							24	1218	0
							24	1219	0
							24	1220	0
							24	1221	0
							24	1222	0
							24	1223	0
							24	1224	0
							24	1225	0
							24	1226	0
							24	1227	0
							24	1228	0
							24	1229	0
							24	1230	0
							24	1231	0
							24	1232	0
							24	1233	0
							24	1234	0
							24	1235	0
							24	1236	0
							24	1237	0
							24	1238	0
							24	1239	0
							24	1240	0
							24	1241	0
							24	1242	0
							24	1243	0
							24	1244	0
							24	1245	0
							24	1246	0
							24	1247	0
							24	1248	0
							25	1249	0
							25	1250	0
							25	1251	0
							25	1252	0
							25	1253	0
							25	1254	0
							25	1255	0
							25	1256	0
							25	1257	0
							25	1258	0
							25	1259	0
							25	1260	0
							25	1261	0
							25	1262	0
							25	1263	0
							25	1264	0
							25	1265	0
							25	1266	0
							25	1267	0
							25	1268	0
							25	1269	0
							25	1270	0
							25	1271	0
							25	1272	0
							25	1273	0
							25	1274	0
							25	1275	0
							25	1276	0
							25	1277	0
							25	1278	0
							25	1279	0
							25	1280	0
							25	1281	0
							25	1282	0
							25	1283	0
							25	1284	0
							25	1285	0
							25	1286	0
							25	1287	0
							25	1288	0
							25	1289	0
							25	1290	0
							25	1291	0
							25	1292	0
							25	1293	0
							25	1294	0
							25	1295	0
							25	1296	0
							25	1297	0
							25	1298	0
							25	1299	0
							25	1300	0
							26	1301	0.120397
							26	1302	0.120397
							26	1303	0.120397
							26	1304	0.120397
							26	1305	0.120397
							26	1306	0.120397
							26	1307	0.120397
							26	1308	0.120397
							26	1309	0.120397
							26	1310	0.120397
							26	1311	0.120397
							26	1312	0.120397
							26	1313	0.120397
							26	1314	0.120397
							26	1315	0.120397
							26	1316	0.120397
							26	1317	0.120397
							26	1318	0.120397
							26	1319	0.120397
							26	1320	0.120397
							26	1321	0.120397
							26	1322	0.120397
							26	1323	0.120397
							26	1324	0.120397
							26	1325	0.120397
							26	1326	0.120397
							26	1327	0.120397
							26	1328	0.120397
							26	1329	0.120397
							26	1330	0.120397
							26	1331	0.120397
							26	1332	0.120397
							26	1333	0.120397
							26	1334	0.120397
							26	1335	0.120397
							26	1336	0.120397
							26	1337	0.120397
							26	1338	0.120397
							26	1339	0.120397
							26	1340	0.120397
							26	1341	0.120397
							26	1342	0.120397
							26	1343	0.120397
							26	1344	0.120397
							26	1345	0.120397
							26	1346	0.120397
							26	1347	0.120397
							26	1348	0.120397
							26	1349	0.120397
							26	1350	0.120397
							26	1351	0.120397
							26	1352	0.120397
							27	1353	0.120397
							27	1354	0.120397
							27	1355	0.120397
							27	1356	0.120397
							27	1357	0.120397
							27	1358	0.120397
							27	1359	0.120397
							27	1360	0.120397
							27	1361	0.120397
							27	1362	0.120397
							27	1363	0.120397
							27	1364	0.120397
							27	1365	0.120397
							27	1366	0.120397
							27	1367	0.120397
							27	1368	0.120397
							27	1369	0.120397
							27	1370	0.120397
							27	1371	0.120397
							27	1372	0.120397
							27	1373	0.120397
							27	1374	0.120397
							27	1375	0.120397
							27	1376	0.120397
							27	1377	0.120397
							27	1378	0.120397
							27	1379	0.120397
							27	1380	0.120397
							27	1381	0.120397
							27	1382	0.120397
							27	1383	0.120397
							27	1384	0.120397
							27	1385	0.120397
							27	1386	0.120397
							27	1387	0.120397
							27	1388	0.120397
							27	1389	0.120397
							27	1390	0.120397
							27	1391	0.120397
							27	1392	0.120397
							27	1393	0.120397
							27	1394	0.120397
							27	1395	0.120397
							27	1396	0.120397
							27	1397	0.120397
							27	1398	0.120397
							27	1399	0.120397
							27	1400	0.120397
							27	1401	0.120397
							27	1402	0.120397
							27	1403	0.120397
							27	1404	0.120397
							28	1405	0.120397
							28	1406	0.120397
							28	1407	0.120397
							28	1408	0.120397
							28	1409	0.120397
							28	1410	0.120397
							28	1411	0.120397
							28	1412	0.120397
							28	1413	0.120397
							28	1414	0.120397
							28	1415	0.120397
							28	1416	0.120397
							28	1417	0.120397
							28	1418	0.120397
							28	1419	0.120397
							28	1420	0.120397
							28	1421	0.120397
							28	1422	0.120397
							28	1423	0.120397
							28	1424	0.120397
							28	1425	0.120397
							28	1426	0.120397
							28	1427	0.120397
							28	1428	0.120397
							28	1429	0.120397
							28	1430	0.120397
							28	1431	0.120397
							28	1432	0.120397
							28	1433	0.120397
							28	1434	0.120397
							28	1435	0.120397
							28	1436	0.120397
							28	1437	0.120397
							28	1438	0.120397
							28	1439	0.120397
							28	1440	0.120397
							28	1441	0.120397
							28	1442	0.120397
							28	1443	0.120397
							28	1444	0.120397
							28	1445	0.120397
							28	1446	0.120397
							28	1447	0.120397
							28	1448	0.120397
							28	1449	0.120397
							28	1450	0.120397
							28	1451	0.120397
							28	1452	0.120397
							28	1453	0.120397
							28	1454	0.120397
							28	1455	0.120397
							28	1456	0.120397
							29	1457	0.120397
							29	1458	0.120397
							29	1459	0.120397
							29	1460	0.120397
							29	1461	0.120397
							29	1462	0.120397
							29	1463	0.120397
							29	1464	0.120397
							29	1465	0.120397
							29	1466	0.120397
							29	1467	0.120397
							29	1468	0.120397
							29	1469	0.120397
							29	1470	0.120397
							29	1471	0.120397
							29	1472	0.120397
							29	1473	0.120397
							29	1474	0.120397
							29	1475	0.120397
							29	1476	0.120397
							29	1477	0.120397
							29	1478	0.120397
							29	1479	0.120397
							29	1480	0.120397
							29	1481	0.120397
							29	1482	0.120397
							29	1483	0.120397
							29	1484	0.120397
							29	1485	0.120397
							29	1486	0.120397
							29	1487	0.120397
							29	1488	0.120397
							29	1489	0.120397
							29	1490	0.120397
							29	1491	0.120397
							29	1492	0.120397
							29	1493	0.120397
							29	1494	0.120397
							29	1495	0.120397
							29	1496	0.120397
							29	1497	0.120397
							29	1498	0.120397
							29	1499	0.120397
							29	1500	0.120397
							29	1501	0.120397
							29	1502	0.120397
							29	1503	0.120397
							29	1504	0.120397
							29	1505	0.120397
							29	1506	0.120397
							29	1507	0.120397
							29	1508	0.120397
							30	1509	0.120397
							30	1510	0.120397
							30	1511	0.120397
							30	1512	0.120397
							30	1513	0.120397
							30	1514	0.120397
							30	1515	0.120397
							30	1516	0.120397
							30	1517	0.120397
							30	1518	0.120397
							30	1519	0.120397
							30	1520	0.120397
							30	1521	0.120397
							30	1522	0.120397
							30	1523	0.120397
							30	1524	0.120397
							30	1525	0.120397
							30	1526	0.120397
							30	1527	0.120397
							30	1528	0.120397
							30	1529	0.120397
							30	1530	0.120397
							30	1531	0.120397
							30	1532	0.120397
							30	1533	0.120397
							30	1534	0.120397
							30	1535	0.120397
							30	1536	0.120397
							30	1537	0.120397
							30	1538	0.120397
							30	1539	0.120397
							30	1540	0.120397
							30	1541	0.120397
							30	1542	0.120397
							30	1543	0.120397
							30	1544	0.120397
							30	1545	0.120397
							30	1546	0.120397
							30	1547	0.120397
							30	1548	0.120397
							30	1549	0.120397
							30	1550	0.120397
							30	1551	0.120397
							30	1552	0.120397
							30	1553	0.120397
							30	1554	0.120397
							30	1555	0.120397
							30	1556	0.120397
							30	1557	0.120397
							30	1558	0.120397
							30	1559	0.120397
							30	1560	0.120397
							31	1561	0.120397
							31	1562	0.120397
							31	1563	0.120397
							31	1564	0.120397
							31	1565	0.120397
							31	1566	0.120397
							31	1567	0.120397
							31	1568	0.120397
							31	1569	0.120397
							31	1570	0.120397
							31	1571	0.120397
							31	1572	0.120397
							31	1573	0.120397
							31	1574	0.120397
							31	1575	0.120397
							31	1576	0.120397
							31	1577	0.120397
							31	1578	0.120397
							31	1579	0.120397
							31	1580	0.120397
							31	1581	0.120397
							31	1582	0.120397
							31	1583	0.120397
							31	1584	0.120397
							31	1585	0.120397
							31	1586	0.120397
							31	1587	0.120397
							31	1588	0.120397
							31	1589	0.120397
							31	1590	0.120397
							31	1591	0.120397
							31	1592	0.120397
							31	1593	0.120397
							31	1594	0.120397
							31	1595	0.120397
							31	1596	0.120397
							31	1597	0.120397
							31	1598	0.120397
							31	1599	0.120397
							31	1600	0.120397
							31	1601	0.120397
							31	1602	0.120397
							31	1603	0.120397
							31	1604	0.120397
							31	1605	0.120397
							31	1606	0.120397
							31	1607	0.120397
							31	1608	0.120397
							31	1609	0.120397
							31	1610	0.120397
							31	1611	0.120397
							31	1612	0.120397
							32	1613	0.120397
							32	1614	0.120397
							32	1615	0.120397
							32	1616	0.120397
							32	1617	0.120397
							32	1618	0.120397
							32	1619	0.120397
							32	1620	0.120397
							32	1621	0.120397
							32	1622	0.120397
							32	1623	0.120397
							32	1624	0.120397
							32	1625	0.120397
							32	1626	0.120397
							32	1627	0.120397
							32	1628	0.120397
							32	1629	0.120397
							32	1630	0.120397
							32	1631	0.120397
							32	1632	0.120397
							32	1633	0.120397
							32	1634	0.120397
							32	1635	0.120397
							32	1636	0.120397
							32	1637	0.120397
							32	1638	0.120397
							32	1639	0.120397
							32	1640	0.120397
							32	1641	0.120397
							32	1642	0.120397
							32	1643	0.120397
							32	1644	0.120397
							32	1645	0.120397
							32	1646	0.120397
							32	1647	0.120397
							32	1648	0.120397
							32	1649	0.120397
							32	1650	0.120397
							32	1651	0.120397
							32	1652	0.120397
							32	1653	0.120397
							32	1654	0.120397
							32	1655	0.120397
							32	1656	0.120397
							32	1657	0.120397
							32	1658	0.120397
							32	1659	0.120397
							32	1660	0.120397
							32	1661	0.120397
							32	1662	0.120397
							32	1663	0.120397
							32	1664	0.120397
							33	1665	0.120397
							33	1666	0.120397
							33	1667	0.120397
							33	1668	0.120397
							33	1669	0.120397
							33	1670	0.120397
							33	1671	0.120397
							33	1672	0.120397
							33	1673	0.120397
							33	1674	0.120397
							33	1675	0.120397
							33	1676	0.120397
							33	1677	0.120397
							33	1678	0.120397
							33	1679	0.120397
							33	1680	0.120397
							33	1681	0.120397
							33	1682	0.120397
							33	1683	0.120397
							33	1684	0.120397
							33	1685	0.120397
							33	1686	0.120397
							33	1687	0.120397
							33	1688	0.120397
							33	1689	0.120397
							33	1690	0.120397
							33	1691	0.120397
							33	1692	0.120397
							33	1693	0.120397
							33	1694	0.120397
							33	1695	0.120397
							33	1696	0.120397
							33	1697	0.120397
							33	1698	0.120397
							33	1699	0.120397
							33	1700	0.120397
							33	1701	0.120397
							33	1702	0.120397
							33	1703	0.120397
							33	1704	0.120397
							33	1705	0.120397
							33	1706	0.120397
							33	1707	0.120397
							33	1708	0.120397
							33	1709	0.120397
							33	1710	0.120397
							33	1711	0.120397
							33	1712	0.120397
							33	1713	0.120397
							33	1714	0.120397
							33	1715	0.120397
							33	1716	0.120397
							34	1717	0.120397
							34	1718	0.120397
							34	1719	0.120397
							34	1720	0.120397
							34	1721	0.120397
							34	1722	0.120397
							34	1723	0.120397
							34	1724	0.120397
							34	1725	0.120397
							34	1726	0.120397
							34	1727	0.120397
							34	1728	0.120397
							34	1729	0.120397
							34	1730	0.120397
							34	1731	0.120397
							34	1732	0.120397
							34	1733	0.120397
							34	1734	0.120397
							34	1735	0.120397
							34	1736	0.120397
							34	1737	0.120397
							34	1738	0.120397
							34	1739	0.120397
							34	1740	0.120397
							34	1741	0.120397
							34	1742	0.120397
							34	1743	0.120397
							34	1744	0.120397
							34	1745	0.120397
							34	1746	0.120397
							34	1747	0.120397
							34	1748	0.120397
							34	1749	0.120397
							34	1750	0.120397
							34	1751	0.120397
							34	1752	0.120397
							34	1753	0.120397
							34	1754	0.120397
							34	1755	0.120397
							34	1756	0.120397
							34	1757	0.120397
							34	1758	0.120397
							34	1759	0.120397
							34	1760	0.120397
							34	1761	0.120397
							34	1762	0.120397
							34	1763	0.120397
							34	1764	0.120397
							34	1765	0.120397
							34	1766	0.120397
							34	1767	0.120397
							34	1768	0.120397
							35	1769	0.120397
							35	1770	0.120397
							35	1771	0.120397
							35	1772	0.120397
							35	1773	0.120397
							35	1774	0.120397
							35	1775	0.120397
							35	1776	0.120397
							35	1777	0.120397
							35	1778	0.120397
							35	1779	0.120397
							35	1780	0.120397
							35	1781	0.120397
							35	1782	0.120397
							35	1783	0.120397
							35	1784	0.120397
							35	1785	0.120397
							35	1786	0.120397
							35	1787	0.120397
							35	1788	0.120397
							35	1789	0.120397
							35	1790	0.120397
							35	1791	0.120397
							35	1792	0.120397
							35	1793	0.120397
							35	1794	0.120397
							35	1795	0.120397
							35	1796	0.120397
							35	1797	0.120397
							35	1798	0.120397
							35	1799	0.120397
							35	1800	0.120397
							35	1801	0.120397
							35	1802	0.120397
							35	1803	0.120397
							35	1804	0.120397
							35	1805	0.120397
							35	1806	0.120397
							35	1807	0.120397
							35	1808	0.120397
							35	1809	0.120397
							35	1810	0.120397
							35	1811	0.120397
							35	1812	0.120397
							35	1813	0.120397
							35	1814	0.120397
							35	1815	0.120397
							35	1816	0.120397
							35	1817	0.120397
							35	1818	0.120397
							35	1819	0.120397
							35	1820	0.120397
							36	1821	0.120397
							36	1822	0.120397
							36	1823	0.120397
							36	1824	0.120397
							36	1825	0.120397
							36	1826	0.120397
							36	1827	0.120397
							36	1828	0.120397
							36	1829	0.120397
							36	1830	0.120397
							36	1831	0.120397
							36	1832	0.120397
							36	1833	0.120397
							36	1834	0.120397
							36	1835	0.120397
							36	1836	0.120397
							36	1837	0.120397
							36	1838	0.120397
							36	1839	0.120397
							36	1840	0.120397
							36	1841	0.120397
							36	1842	0.120397
							36	1843	0.120397
							36	1844	0.120397
							36	1845	0.120397
							36	1846	0.120397
							36	1847	0.120397
							36	1848	0.120397
							36	1849	0.120397
							36	1850	0.120397
							36	1851	0.120397
							36	1852	0.120397
							36	1853	0.120397
							36	1854	0.120397
							36	1855	0.120397
							36	1856	0.120397
							36	1857	0.120397
							36	1858	0.120397
							36	1859	0.120397
							36	1860	0.120397
							36	1861	0.120397
							36	1862	0.120397
							36	1863	0.120397
							36	1864	0.120397
							36	1865	0.120397
							36	1866	0.120397
							36	1867	0.120397
							36	1868	0.120397
							36	1869	0.120397
							36	1870	0.120397
							36	1871	0.120397
							36	1872	0.120397
							37	1873	0.120397
							37	1874	0.120397
							37	1875	0.120397
							37	1876	0.120397
							37	1877	0.120397
							37	1878	0.120397
							37	1879	0.120397
							37	1880	0.120397
							37	1881	0.120397
							37	1882	0.120397
							37	1883	0.120397
							37	1884	0.120397
							37	1885	0.120397
							37	1886	0.120397
							37	1887	0.120397
							37	1888	0.120397
							37	1889	0.120397
							37	1890	0.120397
							37	1891	0.120397
							37	1892	0.120397
							37	1893	0.120397
							37	1894	0.120397
							37	1895	0.120397
							37	1896	0.120397
							37	1897	0.120397
							37	1898	0.120397
							37	1899	0.120397
							37	1900	0.120397
							37	1901	0.120397
							37	1902	0.120397
							37	1903	0.120397
							37	1904	0.120397
							37	1905	0.120397
							37	1906	0.120397
							37	1907	0.120397
							37	1908	0.120397
							37	1909	0.120397
							37	1910	0.120397
							37	1911	0.120397
							37	1912	0.120397
							37	1913	0.120397
							37	1914	0.120397
							37	1915	0.120397
							37	1916	0.120397
							37	1917	0.120397
							37	1918	0.120397
							37	1919	0.120397
							37	1920	0.120397
							37	1921	0.120397
							37	1922	0.120397
							37	1923	0.120397
							37	1924	0.120397
							38	1925	0.120397
							38	1926	0.120397
							38	1927	0.120397
							38	1928	0.120397
							38	1929	0.120397
							38	1930	0.120397
							38	1931	0.120397
							38	1932	0.120397
							38	1933	0.120397
							38	1934	0.120397
							38	1935	0.120397
							38	1936	0.120397
							38	1937	0.120397
							38	1938	0.120397
							38	1939	0.120397
							38	1940	0.120397
							38	1941	0.120397
							38	1942	0.120397
							38	1943	0.120397
							38	1944	0.120397
							38	1945	0.120397
							38	1946	0.120397
							38	1947	0.120397
							38	1948	0.120397
							38	1949	0.120397
							38	1950	0.120397
							38	1951	0.120397
							38	1952	0.120397
							38	1953	0.120397
							38	1954	0.120397
							38	1955	0.120397
							38	1956	0.120397
							38	1957	0.120397
							38	1958	0.120397
							38	1959	0.120397
							38	1960	0.120397
							38	1961	0.120397
							38	1962	0.120397
							38	1963	0.120397
							38	1964	0.120397
							38	1965	0.120397
							38	1966	0.120397
							38	1967	0.120397
							38	1968	0.120397
							38	1969	0.120397
							38	1970	0.120397
							38	1971	0.120397
							38	1972	0.120397
							38	1973	0.120397
							38	1974	0.120397
							38	1975	0.120397
							38	1976	0.120397
							39	1977	0.120397
							39	1978	0.120397
							39	1979	0.120397
							39	1980	0.120397
							39	1981	0.120397
							39	1982	0.120397
							39	1983	0.120397
							39	1984	0.120397
							39	1985	0.120397
							39	1986	0.120397
							39	1987	0.120397
							39	1988	0.120397
							39	1989	0.120397
							39	1990	0.120397
							39	1991	0.120397
							39	1992	0.120397
							39	1993	0.120397
							39	1994	0.120397
							39	1995	0.120397
							39	1996	0.120397
[truncated: 292 more rows]

## Sheet: Probabilities
	Probability of a dog to human bite by location, exposure type, and incubation period
	Probability of a dog to human bite to the:	Probability of exposure by location (1,2):	Probability of developing rabies from exposure (1,2):	Length of human incubation after bite (weeks)
	Head or neck	0.07	0.45	3.14
	Upper extremity (arm or hand)	0.384	0.275	8.57
	Trunk of the body	0.06	0.05	6.43
	Lower extremity (leg or foot)	0.486	0.05	10.71
	Rates of not developing rabies from exposure (bites), per week			0.0967205
	Rates of developing rabies from exposure (bites), per week			0.0250894
	Dog rabies infective period, life expectancy (days)			10
	Risk of clinical outcome per bite (rabid dog-dog)			0.45
	Dog rabies incubation period (days) (3)			45
	Efficacy of dog rabies vaccine			0.95
	Human rabies infective period (days)			7
	Efficacy of human rabies post exposure vaccine (PEP)			0.93
	References for default data in the table:
	(1) Cleaveland S, Fevre EM, Kaare M, Coleman PG. Estimating human rabies mortality in the United Republic of Tanzania from dog bite injuries. Bull World Health Organ 2002;80:304–10.
	(2) Babes V (1912) Treatise on rabies (Translated from French) (Paris Baillière et Fils); cited in: Baer GM, Bellini WJ, Fishbein DB (1990) Rhabdoviruses. In: Fields BN, Knipe DM, eds. Virology, 2nd ed. (New York: Raven Press).
	(3) Foggin, C. M., 1988. Rabies and rabies-related viruses in Zimbabwe: Historical, virological and ecological aspects.: Masters thesis, University of Harare, Harare.

## Sheet: DALY
	Years of Life Lost
	Parameters for Disability Adjusted Life Years (DALY (YLL)) estimates at a 3% discount rate, r
	a, Average age of death (human) due to rabies exposure (years)	15
	b, Life expectancy	64	*
	L, standard expectation of life at age a	49
	K, age weighting modulation factor	1
	β, parameter from the age weighting function	0.02
	C, Constant	0.0634
	Most productive years	27.2 - 83.1
	Years of Life Lost (YLL) per death	26.0684
	*WHO Life Tables			Implications of Variation in Choice of Age-Weight Parameter Beta (β) on the Age-Weight Function
	Equation and reference for the YLL calculation
				Age-weight parameter Beta	Age-weight constant C	Maximum age weight	Age of maximum age weight	Age range for which age weight is >1
				0.02	0.0634	1.17	50	27.2 - 83.1
				0.03	0.1051	1.29	33.3	14.9 - 63.0
				0.04	0.1658	1.52	25	8.4 - 54.2
				0.05	0.2487	1.83	20	5.2 - 50.7
				0.06	0.356	2.18	16.7	3.5 - 46.9
				Source: This table was copied from Table 5.2 in Colin D. Mathers, Joshua A. Salomon, Majid Ezzati, Stephen Begg, Stephen Vander Hoorn, and Alan D. Lopez, "Sensitivity and Uncertainty Analyses for Burden of Disease and Risk Factor Estimates." 2006. Global Burden of Disease and Risk Factors, ed., 399-426. New York: Oxford University Press. DOI: 10.1596/978-0-8213-6262-4/Chpt-5.
0.03
0.04
0.05
0.06

## Sheet: Vaccination_Cost
	Vaccination campaign costs (government perspective)
	To estimate the cost per dog, enter the fixed and variable mass vaccination campaign costs for a specific number of dogs, below.
	Haiti
	Costs per	94853.6	(50% of target dogs) vaccinated					Percent vaccine wastage		0.1
	Fixed costs		Units	Work Days	Price/Unit	Total Cost		*Variable costs		Units		Price/ Unit		Total
	Workers @ Vaccination Sites (per diem):	Training Supervisor	3	6	15.5951	280.711		Vaccines		94853.6		0.68864		65320
		Informational Supervisor	0	0	0	0		Syringes & Needles		94853.6		0.116539		11054.2
		Vaccination Supervisor	6	24	22.7145	3270.89		Vaccination Certificates		94853.6		0.0105945		1004.92
		Training Technician	5	6	8.32725	249.817		Dog marking		94853.6		0.0159659		1514.42
		Informational Technician	15	24	12.6286	4546.3		Total variable costs						86782.9
		Vaccination Technician	60	24	12.6286	18185.2
		Driver	7	24	9.91006	1664.89		Average variable cost per dog vaccinated						0.914914
		Other Personnel
	Transportation:	Pick up (including gasoline)	2	24	56.7863	2725.74		Average cost per dog vaccinated						2.92
		Vehicle	5	24	113.583	13630		when vaccinating		94853.6		dogs
		Gasoline for Car	80	24	1.13573	2180.6
	Other Vaccination Campaign Information:	Media (e.g. posters, leaflets)	7500	N/A	1.65274	12395.5
		Additional expeneses (e.g., radio)	1	N/A	7356.8	7356.8
	Total fixed costs					66486.4
	*As a component of a dog vaccination campaign, identification techniques (i.e. marking) are vital for accurate population estimates and vaccination coverage assessments.
	Default data adapted from:
	Kayali U, Mindekem R, Hutton G, Ndoutamia AG, Zinsstag J (2006) Cost-description of a pilot parenteral vaccination campaign against rabies in dogs in N'Djamena, Chad. Trop Med Int Health 11: 1058-1065.
	Kaare M, Lembo T, Hampson K, Ernest E, Estes A, Mentzel C, et al. Rabies control in rural Africa: evaluating strategies for effective domestic dog vaccination. Vaccine. 2009; 27(1):152-60.
	Hatch B, Anderson A, Sambo M, Maziku M, Mchau G, Mbunda E, et al. Towards Canine Rabies Elimination in South‐Eastern Tanzania: Assessment of Health Economic Data. Transbound Emerg Dis. 2016.
	Mindekem R, Léchenne MS, Oussiguere A, Naissengar KS, Kebkiba B, Salifou S, Ouedraogo LT, Alfaroukh IO, Daugla DM and Zinsstag J(2017) Cost description and comparative cost-efficiency of Post-Exposure-Prophylaxis and canine mass vaccination against rabies in N’Djamena, Chad.. Front. Vet. Sci. 4:38. doi:10.3389/fvets.2017.00038
	Ratio used to convert 2015 USD into 2018 USD		1.05945
	Reference: https://www.bls.gov/cpi/tables/supplemental-files/historical-cpi-u-201812.pdf

## Sheet: PEP_and_other_Costs
	Post-exposure prophylaxis (PEP) and Other costs
	3,794,146 people and 189,707 dogs in Haiti
	Post-exposure prophylaxis consists of immediate thorough flushing and washing of the wound with soap and water, infiltration of anti-rabies immunoglobulin (human or equine) around the wound and vaccine therapy.
	PEP efficacy	0.93		Probabilites and costs of suspect animals	Probability:	Cost per animal:																								Post-exposure regime	Injections	Visits
	Material costs per injections (includes needles, syringes, swabs, etc.)	0.425897		Quarantined animal	0.05	0
	Overhead costs per PEP visit (includes anti-rabies clinic staff salaries and adminstration costs)	2.22484		Lab test	0.007	7.19364																								Intramuscular: Essen	#REF!	5
	Cost per vaccine dose	13.063		Bite investigation	0.05	21.8352
	Number of vaccine doses/visit	1		Vaccinated Dog	N/A	2.92
	Number of visits	4		Spayed dog	N/A	8.47557
	Average cost of RIG	143.65		Neutered dog	N/A	3.60212
	Proportion of PEP recipients receiving RIG	0.07
	PEP cost	72.9104
																														Intramuscular: 4-dose schedule	#REF!	4
																														Intramuscular: Zagreb	#REF!	3
																														Intradermal: Thai Red Cross	#REF!	4
																														Intradermal: Oxford	#REF!	4
	References:
	Knobel DL, Cleaveland S, Coleman PG, et al. Re-evaluating the burden of rabies in Africa and Asia. Bull World Health Organ. 2005;83:360-368.
	Mindekem R, Léchenne MS, Oussiguere A, Naissengar KS, Kebkiba B, Salifou S, et al. Cost description and comparative cost-efficiency of Post-Exposure-Prophylaxis and canine mass vaccination against rabies in N’Djamena, Chad. Frontiers in Veterinary Science. 2017; 4(38). doi: 10.3389/fvets.2017.00038.
	Undurraga EA, Meltzer MI, Tran CH, Atkins CY, Etheart MD, Millien MF, et al. Cost-effectiveness evaluation of a novel integrated bite case management program for the control of human rabies, Haiti 2014 - 2015. Am J Trop Med Hyg. 2017: in press.
	World Health Organization. WHO-CHOICE. Choosing interventions that are cost-effective Geneva: WHO_CHOICE; 2015 [cited 2015 November 20]. Available from: http://www.who.int/choice/en/
	World Health Organization. WHO Expert Consultation on Rabies. Second report. Geneva2013 [cited 2016 30 March]. Available from: http://apps.who.int/iris/bitstream/10665/85346/1/9789240690943_eng.pdf.
	Ratio used to convert 2015 USD into 2018 USD	1.05945
	Reference: https://www.bls.gov/cpi/tables/supplemental-files/historical-cpi-u-201812.pdf

## Sheet: Summary
		Summary
	people and dogs in Program Area	3,794,146 people and 189,707 dogs in Haiti
		User selected timeframe of vaccination campaign			20
		Program definition	No vaccination program		Vaccination Option 1		Vaccination Option 2							Discount rate	0.03
			Single/one time vaccination program		Annual vaccination program		vaccination program							R0	1.5
			0% vaccination coverage per campaign		Varrying vaccination coverage		50% vaccination coverage per campaign
			85% human exposures receive PEP		85% human exposures receive PEP		90% human exposures receive PEP							Post-exposure prophylaxis consists of immediate thorough flushing and washing of the wound with soap and water, infiltration of anti-rabies immunoglobulin (human or equine) around the wound and vaccine therapy.
			0% female dogs spayed annually		0% female dogs spayed annually		0% female dogs spayed annually
			0% male dogs neutered annually		0% male dogs neutered annually		0% male dogs neutered annually
		Annual number of dog cases vs. annual number of human deaths												PEP efficacy	0.93
														Material costs per injections (includes needles, syringes, swabs, etc.)	0.425897
		Rate of suspect human rabies exposures (per 100,000 persons) in year 1	425.068		405.024		108.681							Overhead costs per PEP visit (includes anti-rabies clinic staff salaries and adminstration costs)	2.22484
		Distribution of aggregate rabies prevention and control costs (%)												Cost per vaccine dose	13.063
			Annual Estimate	Cumulative estimate from year 1	Annual Estimate	Cumulative estimate from year 1	Annual Estimate	Cumulative estimate from year 1						Number of vaccine doses/visit	1
		Rabid dogs												Number of visits	4
		Year 5	15420.6	84085.2	15719.9	74095.1	0	0						Average cost of RIG	143.65
		Year 10	16550.7	165296	5184.48	141800	0	0						Proportion of PEP recipients receiving RIG	0.07
		Year 30	16244.7	489357	0.00159865	364859	0	0						PEP cost	72.9104
		User Selected Time	16140.4	327015	3706.78	234205	0	0
		Human deaths from dog rabies exposure												Probabilites and costs of suspect animals	Probability:	Cost per animal:
		Year 5	66.1793	340.926	65.7479	298.419	2.13506e-05	14.0184
		Year 10	73.8459	695.206	26.8815	603.452	2.65082e-10	14.0184						Quarantined animal	0	0
		Year 30	85.2769	2269.07	1.57879e-05	1676.97	0	14.0184						Lab test	0.007	7.19364
		User Selected Time	77.9063	1448.1	12.9986	1026.87	0	14.0184						Bite investigation	0.05	21.8352																												5
		Program costs (undiscounted)												Vaccinated Dog	N/A	2.92																												10
		Year 5	966166	5.15026e+06	1.00204e+06	4.63684e+06	558107	2.78575e+06						Spayed dog	N/A	8.47557																												15
		Year 10	1.08074e+06	1.0363e+07	455921	9.26528e+06	613460	5.77218e+06						Neutered dog	N/A	3.60212																												20
		Year 30	1.25194e+06	3.34687e+07	389290	2.74396e+07	629473	1.83187e+07						Modified from data in: Knobel DL, Cleaveland S, Coleman PG, et al. Re-evaluating the burden of rabies in Africa and Asia. Bull World Health Organ. 2005;83:360-368.																														25
		User Selected Time	1.14445e+06		248898		628815																																					30
		Cost per human death averted (discounted)
		Year 5	N/A	N/A	83145.5	-12174.1	-6165.96	-7253.12
		Year 10	N/A	N/A	-13304.1	-11945.7	-6327.79	-6781.66
		Year 30	N/A	N/A	-10115.8	-10354.2	-7299.31	-6700.57
		User Selected Time	N/A	N/A	-13797.3	-12206.7	-6618.63	-6589.79
		Cost per DALY averted (discounted)
		Year 5	N/A	N/A	3189.51	-445.163	-236.53	-242.97
		Year 10	N/A	N/A	-510.354	-446.836	-242.738	-242.011
		Year 30	N/A	N/A	-388.049	-394.884	-280.006	-249.542
		User Selected Time	N/A	N/A	-529.272	-465.02	-253.894	-242.818

[truncated: 8 more sheets: Other_Inputs, data, data_discounted, initial_run, no_vaccination, annual_vax, option2, Other_Inputs_Calculations]
